# Supplementary material for: Home and Wild Food Procurement Were Associated with Greater Intake of Fruits and Vegetables During the COVID-19 Pandemic in Northern New England in a Cross-Sectional Study
Source: Nutrients. 2025 May 9;17(10):1627. doi: 10.3390/nu17101627 (PMC12114189; doi:10.3390/nu17101627)
Supplement: Supplementary file 1 [file nutrients-17-01627-s001.zip]

Archive with 1 entries (1 files):
- nutrients-3611537-supplementary.pdf
